# Supplementary material for: Multifaceted Hi-C benchmarking: what makes a difference in chromosome-scale genome scaffolding?
Source: Gigascience. 2020 Jan 10;9(1):giz158. doi: 10.1093/gigascience/giz158 (PMC6952475; doi:10.1093/gigascience/giz158)
Supplement: giz158_Supplemental_Files [file giz158_supplemental_files.zip]

Archive with 3 entries (3 files):
- Supplementary_Figs_and_Tables.pdf
- Supplementary_Protocol_S1_iconHi-C.pdf
- Supplementary_Protocol_S2_to_support_multiple_enzymes.pdf
